# Supplementary material for: The ‘cognitive footprint’ of psychiatric and neurological conditions: cross‐sectional study in the UK Biobank cohort
Source: Acta Psychiatr Scand. 2017 Apr 7;135(6):593–605. doi: 10.1111/acps.12733 (PMC5434825; doi:10.1111/acps.12733)
Supplement: Supplementary file 2 — Appendix S2 Self‐report diagnoses [file ACPS-135-593-s002.xlsx]

## Sheet: Mania_bipolar
Group category	variable 20002 non-cancer	unique code
Mania/bipolar	mania/bipolar disorder/manic depression	1291

## Sheet: Depression
Group category	variable 20002 non-cancer	unique code
Depression	depression	1286
	postnatal depression	1531

## Sheet: Schizophrenia
Group category	variable 20002 non-cancer	unique code
Schizophrenia	schizophrenia	1289

## Sheet: Other psych
Group category	variable 20002 non-cancer	unique code
Other psychiatric	psychological/psychiatric problem	1243
	anxiety/panic attacks	1287
	nervous breakdown	1288
	deliberate self-harm/suicide attempt	1290
	post-traumatic stress disorder	1469
	anorexia/bulimia/other eating disorder	1470
	stress	1614
	obsessive compulsive disorder (ocd)	1615
	insomnia	1616
	alcohol dependency	1408
	opioid dependency	1409
	other substance abuse/dependency	1410

## Sheet: MS
Group category	variable 20002 non-cancer	unique code
Multiple sclerosis	multiple sclerosis	1261

## Sheet: PD
Group category	variable 20002 non-cancer	unique code
Parkinson's disease	parkinsons disease	1262

## Sheet: Other neuro
Group category	1 - variable 6150 vascular	1 - unique code	2 - variable 20001 cancer	2 - unique code	3 - variable 20002 non-cancer	3 - unique code
Other neurological condition	stroke	3	meningeal ca/malignant meningioma	1031	infection of nervous system	1244
			brain ca/primary malignant tumour	1032	brain/intracran abscess	1245
					encephalitis	1246
					meningitis	1247
					spina bifida	1524
					chronic/degen neuro problem	1258
					motor neurone disease	1259
					dementia/alzheimer's/cog impairment	1263
					other demyelinating condition	1397
					epilepsy	1264
					cerebral palsy	1433
					meningioma benign	1659
					neuroma benign	1683
					neuro injury/trauma	1240
					head injury	1266
					stroke	1081
					subarachnoid haem	1086
					brain haem	1491
					ischaemic stroke	1583
					transient isch attack	1082
					subdural haem	1083
					cerebral aneurysm	1425
					other neuro problem	1434
					fracture skull/head	1626
					migraine	1265
					headaches (not migraine)	1436
					benign / essential tremor	1525
