# Supplementary material for: The ‘cognitive footprint’ of psychiatric and neurological conditions: cross‐sectional study in the UK Biobank cohort
Source: Acta Psychiatr Scand. 2017 Apr 7;135(6):593–605. doi: 10.1111/acps.12733 (PMC5434825; doi:10.1111/acps.12733)
Supplement: Supplementary file 3 — Appendix S3 ICD codes [file ACPS-135-593-s003.xlsx]

## Sheet: Mania_bipolar
Group category	ICD code	ICD description	UKB code range
Mania/BD	F30.x	Manic episode	F30-F309
	F31.x	Bipolar affective disorder	F31-F319

## Sheet: Depression
Group category	ICD code	ICD description	UKB code range
Major depression	F32.x	Depressive episode	F32-F329
	F33.0	Recurrent depressive disorder, current episode mild	F330
	F33.1	Recurrent depressive disorder, current episode moderate	F331
	F33.2	Recurrent depressive disorder, current episode severe without psychotic symptoms	F332
	F33.3	Recurrent depressive disorder, current episode severe with psychotic symptoms	F333
	F33.4	Recurrent depressive disorder, currently in remission	F334
	F33.8	Other recurrent depressive disorders	F338
	F33.9	Recurrent depressive disorder, unspecified	F339

## Sheet: Schizophrenia
Group category	ICD code	ICD description	UKB code range
Schizophrenia	F20.x	Schizophrenia	F20-F209

## Sheet: MS
Group category	ICD code	ICD description	UKB code range
Multiple sclerosis	G35	Multiple sclerosis	G35

## Sheet: PD
Group category	ICD code	ICD description	UKB code range
Parkinson's disease	G20	Parkinson disease	G20

## Sheet: Any neuro_psyc
Group category	ICD code	ICD description	UKB code range
Any neuro/psych condition	A8x.x	Viral infections of the central nervous system	A80-A89
	B22.0	HIV disease resulting in encephalopathy	B220
	B90.0	Sequelae of central nervous system tuberculosis	B900
	B94.1	Sequelae of viral encephalitis	B941
	C70.0	Malignant neoplasm of meninges (cerebral)	C700
	C71.x	Malignant neoplasm of brain	C71-C719
	C72.8	Overlapping lesion of brain and other parts of central nervous system	C728
	C75.1	Malignant neoplasm of pituitary gland	C751
	C75.3	Malignant neoplasm of pineal gland	C753
	C79.3	Secondary malignant neoplasm of brain and cerebral meninges	C793
	D32.0	Benign neoplasm of meninges (cerebral)	D320
	D33.0	Benign neoplasm of brain, supratentorial	D330
	D33.1	Benign neoplasm of brain, infratentorial	D331
	D33.2	Benign neoplasm of brain, unspecified	D332
	D35.2	Benign neoplasm of pituitary gland	D352
	D35.4	Benign neoplasm of pineal gland	D354
	D42.0	Neoplasm of uncertain or unknown behaviour of meninges (cerebral)	D420
	D43.0	Neoplasm of uncertain or unknown behaviour of brain, supratentorial	D430
	D43.1	Neoplasm of uncertain or unknown behaviour of brain, infratentorial	D431
	D43.2	Neoplasm of uncertain or unknown behaviour of brain, unspecified	D432
	D44.3	Neoplasm of uncertain or unknown behaviour of pituitary gland	D443
	D44.5	Neoplasm of uncertain or unknown behaviour of pineal gland	D445
	Fxx.x	Mental and behavioural disorders	F00-F99
	G0x.x	Inflammatory diseases of the central nervous system	G00-G09
	G10	Huntington disease	G10
	G11.x	Hereditary ataxia	G11-G119
	G12.2	Motor neuron disease	G122
	G13.1	Other systemic atrophy primarily affecting central nervous system in neoplastic disease (Paraneoplastic limbic encephalopathy)	G131
	G2x.x	Extrapyramidal and movement disorders	G20-G26
	G30.x	Alzheimer disease	G30-G309
	G31.x	Other degenerative diseases of nervous system, not elsewhere classified	G31-G319
	G32.8	Other specified degenerative disorders of nervous system in diseases classified elsewhere	G328
	G35	Multiple sclerosis	G35
	G36.x	Other acute disseminated demyelination	G36-G369
	G37.x	Other demyelinating diseases of central nervous system	G37-G379
	G4x.x	Episodic and paroxysmal disorders	G40-G479
	G8x.x	Cerebral palsy and other paralytic syndromes	G80-G839
	G90.3	Multi-system degeneration	G903
	G91.x	Hydrocephalus	G91-G919
	G92	Toxic encephalopathy	G92
	G93.x	Other disorders of brain	G93-G939
	G94.x	Other disorders of brain in diseases classified elsewhere	G94-G948
	G96.x	Other disorders of central nervous system	G96-G969
	G97.x	Postprocedural disorders of nervous system, not elsewhere classified	G97-G979
	G98	Other disorders of nervous system, not elsewhere classified	G98
	H47.6	Disorders of visual cortex	H476
	I6x.x	Cerebrovascular diseases	I60-I698
	Q0x.x	Congenital malformations of the nervous system	Q00-Q079
	Q28.2	Arteriovenous malformation of cerebral vessels	Q282
	Q28.3	Other malformations of cerebral vessels	Q283
	Q9x.x	Chromosomal abnormalities, not elsewhere classified	Q90-Q999
	R41.x	Other symptoms and signs involving cognitive functions and awareness	R41-R418
	R90.0	Intracranial space-occupying lesion	R900
	R94.0	Abnormal results of function studies of central nervous system	R940
	S02.0x	Fracture of vault of skull	S020-S0201
	S02.1x	Fracture of base of skull	S021-S0211
	S06.x	Intracranial injury	S06-S0691
	S07.1	Crushing injury of skull	S071
	S09.7	Multiple injuries of head	S097
	T02.0x	Fractures involving head with neck	T020-T0201
	T04.0	Crushing injuries involving head with neck	T040
	T06.0	Injuries of brain and cranial nerves with injuries of nerves and spinal cord at neck level	T060
	T40.x	Poisoning by narcotics and psychodysleptics [hallucinogens]	T40-T409
	T42.x	Poisoning by antiepileptic, sedative-hypnotic and antiparkinsonism drugs	T42-T428
	T43.x	Poisoning by psychotropic drugs, not elsewhere classified	T43-T439
	T51.x	Toxic effect of alcohol	T51-T519
	T58	Toxic effect of carbon monoxide	T58
	T90.2	Sequelae of fracture of skull and facial bones	T902
	T90.5	Sequelae of intracranial injury	T905
